# Supplementary material for: The Effect of Neddylation Blockade on Slug-Dependent Cancer Cell Migration Is Regulated by p53 Mutation Status
Source: Cancers (Basel). 2021 Jan 30;13(3):531. doi: 10.3390/cancers13030531 (PMC7866814; doi:10.3390/cancers13030531)
Supplement: Supplementary file 1 [file cancers-13-00531-s001.zip]

Archive with 2 entries (2 files):
- Cancers supplementary figures.pdf
- Figure S10-uncropped western blot.pdf
